# Supplementary material for: The influence of gap size on the development of fracture union with a micro external fixator
Source: J Mech Behav Biomed Mater. 2019 Nov;99:161–8. doi: 10.1016/j.jmbbm.2019.07.015 (PMC6715773; doi:10.1016/j.jmbbm.2019.07.015)
Supplement: Multimedia component 1 [file mmc1.xml]

<?xml version="1.0" encoding="UTF-8" standalone="no"?><data:data><datasets><author>rmeeson@rvc.ac.uk</author><type>0</type><dataset><value>1</value><reason>Data will be made available on request</reason><comments/></dataset></datasets></data:data>
